# Supplementary material for: Molecular Survey of Hemotropic Mycoplasma spp. and Bartonella spp. in Coatis (Nasua nasua) from Central-Western Brazil
Source: Pathogens. 2023 Mar 30;12(4):538. doi: 10.3390/pathogens12040538 (PMC10145911; doi:10.3390/pathogens12040538)
Supplement: Supplementary file 1 [file pathogens-12-00538-s001.zip]

Archive with 1 entries (1 files):
- pathogens-2237683-supplementary.pdf
